# Supplementary material for: Simultaneous Analysis of 504 Pesticide Multiresidues in Crops Using UHPLC-QTOF at MS1 and MS2 Levels
Source: Foods. 2024 Oct 31;13(21):3503. doi: 10.3390/foods13213503 (PMC11545108; doi:10.3390/foods13213503)
Supplement: Supplementary file 1 [file foods-13-03503-s001.zip]

Archive with 1 entries (1 files):
- foods-3279128-supplementary.pdf
